# Supplementary material for: Heart Rate Measures From Wrist-Worn Activity Trackers in a Laboratory and Free-Living Setting: Validation Study
Source: JMIR Mhealth Uhealth. 2019 Oct 2;7(10):e14120. doi: 10.2196/14120 (PMC6777285; doi:10.2196/14120)
Supplement: Multimedia Appendix 1 [file mhealth_v7i10e14120_app1.xlsx]

## Sheet: Tempo HR_sample
ID	Date (Lab)	Date (Free-living)	Activity Date	Activity Time	Heart Rate	Source	SyncingMode
XX1	Y		28.3.2018	16:22:10	55	HPBWearable_Tempo	H365
	Y		28.3.2018	16:22:20	55	HPBWearable_Tempo	H365
	Y		28.3.2018	16:22:30	57	HPBWearable_Tempo	H365
	Y		28.3.2018	16:22:40	55	HPBWearable_Tempo	H365
	Y		28.3.2018	16:22:50	53	HPBWearable_Tempo	H365
	Y		28.3.2018	16:23:00	58	HPBWearable_Tempo	H365
	Y		28.3.2018	16:23:10	57	HPBWearable_Tempo	H365
	Y		28.3.2018	16:23:20	53	HPBWearable_Tempo	H365
	Y		28.3.2018	16:23:30	53	HPBWearable_Tempo	H365
	Y		28.3.2018	16:23:40	55	HPBWearable_Tempo	H365
	Y		28.3.2018	16:23:50	54	HPBWearable_Tempo	H365
	Y		28.3.2018	16:24:00	52	HPBWearable_Tempo	H365
	Y		28.3.2018	16:24:10	56	HPBWearable_Tempo	H365
	Y		28.3.2018	16:24:20	54	HPBWearable_Tempo	H365
	Y		28.3.2018	16:24:30	55	HPBWearable_Tempo	H365
	Y		28.3.2018	16:24:40	54	HPBWearable_Tempo	H365
	Y		28.3.2018	16:24:50	55	HPBWearable_Tempo	H365
	Y		28.3.2018	16:25:00	54	HPBWearable_Tempo	H365
	Y		28.3.2018	16:25:10	55	HPBWearable_Tempo	H365

## Sheet: PolarA370_sample
ID	Date	Time	Heart rate
XX	23.3.2018	05:34:11	81
		05:34:12	82
		05:34:13	82
		05:34:14	82
		05:34:15	82
		05:34:16	82
		05:34:17	82
		05:34:18	83
		05:34:19	83
		05:34:20	82
		05:34:21	82
		05:34:22	81
		05:34:23	81
		05:34:24	81
		05:34:25	81
		05:34:26	81
		05:34:27	81
		05:34:28	81
		05:34:29	81
		05:34:30	81
		05:34:31	81
		05:34:32	81
		05:34:33	81
		05:34:34	81
		05:34:35	82
		05:34:36	82
		05:34:37	82
		05:34:38	82
		05:34:39	82
		05:34:40	82
		05:34:41	82
		05:34:42	82

## Sheet: PolarH10_sample
ID	Date	Time	HR
XX	23.3.2018	18:17:04	113
		18:17:05	115
		18:17:06	116
		18:17:07	118
		18:17:08	119
		18:17:09	120
		18:17:10	121
		18:17:11	123
		18:17:12	124
		18:17:13	126
		18:17:14	128
		18:17:15	128
		18:17:16	127
		18:17:17	127
		18:17:18	127
		18:17:19	127
		18:17:20	127
		18:17:21	127
		18:17:22	127
